# Supplementary material for: Exploring the importance and preference of sugar feeding behaviour of malaria vectors in sugar plantations of southern Malawi
Source: PLoS One. 2026 Mar 6;21(3):e0344351. doi: 10.1371/journal.pone.0344351 (PMC12965689; doi:10.1371/journal.pone.0344351)
Supplement: S2 Table — (CSV) [file pone.0344351.s002.csv]

Date	Species	Site	Trap	Anthrone test
August 2023	An. gambiae	Village 1	CDT LT	positive
August 2023	An. gambiae	Village 1	CDT LT	negative
August 2023	An. gambiae	Village 1	CDT LT	negative
August 2023	An. gambiae	Village 1	Barrier screen	positive
August 2023	An. gambiae	Village 1	Barrier screen	negative
August 2023	An. gambiae	Village 1	Barrier screen	negative
August 2023	An. gambiae	Village 1	Barrier screen	negative
August 2023	An. gambiae	Village 1	Barrier screen	negative
August 2023	An. gambiae	Village 1	Barrier screen	negative
August 2023	An. coustani	Village 1	Barrier screen	negative
August 2023	An. coustani	Village 1	Barrier screen	negative
August 2023	An. coustani	Village 1	Barrier screen	negative
August 2023	An. gambiae	Village 1	CDT LT	positive
August 2023	An. gambiae	Village 1	CDT LT	negative
August 2023	An. gambiae	Village 1	CDT LT	negative
August 2023	An. gambiae	Village 1	Barrier screen	positive
August 2023	An. gambiae	Village 1	Barrier screen	positive
August 2023	An. gambiae	Village 1	Barrier screen	positive
August 2023	An. gambiae	Village 1	Barrier screen	positive
August 2023	An. gambiae	Village 1	Barrier screen	positive
August 2023	An. gambiae	Village 1	Barrier screen	positive
August 2023	An. gambiae	Village 1	Barrier screen	positive
August 2023	An. gambiae	Village 1	Barrier screen	positive
August 2023	An. gambiae	Village 1	Barrier screen	negative
August 2023	An. gambiae	Village 1	Barrier screen	negative
August 2023	An. gambiae	Village 1	Barrier screen	negative
August 2023	An. gambiae	Village 1	Barrier screen	negative
August 2023	An. gambiae	Village 1	Barrier screen	negative
August 2023	An. gambiae	Village 1	Barrier screen	negative
August 2023	An. gambiae	Village 1	Barrier screen	negative
August 2023	An. gambiae	Village 1	Barrier screen	negative
August 2023	An. gambiae	Village 1	Barrier screen	negative
August 2023	An. gambiae	Village 1	Barrier screen	negative
August 2023	An. gambiae	Village 1	Barrier screen	negative
August 2023	An. gambiae	Village 1	Barrier screen	negative
August 2023	An. gambiae	Village 1	Barrier screen	negative
August 2023	An. gambiae	Village 1	Barrier screen	negative
August 2023	An. gambiae	Village 1	Barrier screen	negative
August 2023	An. gambiae	Village 1	Barrier screen	negative
August 2023	An. gambiae	Village 1	Barrier screen	negative
August 2023	An. gambiae	Village 1	Barrier screen	negative
August 2023	An. gambiae	Village 1	Barrier screen	negative
August 2023	An. gambiae	Village 1	CDT LT	negative
August 2023	An. coustani	Village 1	CDT LT	positive
August 2023	An. coustani	Village 1	CDT LT	negative
August 2023	An. coustani	Village 1	CDT LT	negative
August 2023	An. tenebrosus	Village 1	CDT LT	negative
August 2023	An. gambiae	Village 1	Prokopack	positive
August 2023	An. gambiae	Village 1	Prokopack	positive
August 2023	An. gambiae	Village 1	Prokopack	positive
August 2023	An. gambiae	Village 1	Prokopack	negative
August 2023	An. gambiae	Village 2	CDT LT	positive
August 2023	An. gambiae	Village 2	CDT LT	positive
August 2023	An. gambiae	Village 2	CDT LT	positive
August 2023	An. gambiae	Village 2	CDT LT	positive
August 2023	An. gambiae	Village 2	CDT LT	positive
August 2023	An. gambiae	Village 2	CDT LT	positive
August 2023	An. gambiae	Village 2	CDT LT	negative
August 2023	An. gambiae	Village 2	CDT LT	negative
August 2023	An. gambiae	Village 2	CDT LT	negative
August 2023	An. gambiae	Village 2	CDT LT	negative
August 2023	An. gambiae	Village 2	CDT LT	negative
August 2023	An. gambiae	Village 2	CDT LT	negative
August 2023	An. gambiae	Village 2	CDT LT	negative
August 2023	An. gambiae	Village 2	CDT LT	negative
August 2023	An. gambiae	Village 2	CDT LT	negative
August 2023	An. gambiae	Village 2	CDT LT	negative
August 2023	An. funestus	Village 2	CDT LT	positive
August 2023	An. funestus	Village 2	CDT LT	positive
August 2023	An. funestus	Village 2	CDT LT	positive
August 2023	An. funestus	Village 2	CDT LT	positive
August 2023	An. funestus	Village 2	CDT LT	negative
August 2023	An. funestus	Village 2	CDT LT	negative
August 2023	An. funestus	Village 2	CDT LT	negative
August 2023	An. funestus	Village 2	CDT LT	negative
August 2023	An. funestus	Village 2	CDT LT	negative
August 2023	An. funestus	Village 2	CDT LT	negative
August 2023	An. funestus	Village 2	CDT LT	negative
August 2023	An. funestus	Village 2	CDT LT	negative
August 2023	An. funestus	Village 2	CDT LT	negative
August 2023	An. funestus	Village 2	CDT LT	negative
August 2023	An. funestus	Village 2	CDT LT	negative
August 2023	An. funestus	Village 2	CDT LT	negative
August 2023	An. funestus	Village 2	CDT LT	negative
August 2023	An. funestus	Village 2	CDT LT	negative
August 2023	An. coustani	Village 2	CDT LT	negative
August 2023	An. coustani	Village 2	CDT LT	negative
August 2023	An. coustani	Village 2	CDT LT	negative
August 2023	An. coustani	Village 2	CDT LT	negative
August 2023	An. coustani	Village 2	CDT LT	negative
August 2023	An. coustani	Village 2	CDT LT	negative
August 2023	An. coustani	Village 2	CDT LT	negative
August 2023	An. tenebrosus	Village 2	CDT LT	negative
August 2023	An. gambiae	Village 1	CDT LT	positive
August 2023	An. gambiae	Village 1	CDT LT	positive
August 2023	An. gambiae	Village 1	CDT LT	positive
August 2023	An. gambiae	Village 1	CDT LT	positive
August 2023	An. gambiae	Village 1	CDT LT	positive
August 2023	An. gambiae	Village 1	CDT LT	positive
August 2023	An. gambiae	Village 1	CDT LT	positive
August 2023	An. gambiae	Village 1	CDT LT	negative
August 2023	An. gambiae	Village 1	CDT LT	negative
August 2023	An. gambiae	Village 1	CDT LT	negative
August 2023	An. gambiae	Village 1	Barrier screen	positive
August 2023	An. gambiae	Village 1	Barrier screen	negative
August 2023	An. gambiae	Village 1	Barrier screen	negative
August 2023	An. gambiae	Village 1	Barrier screen	positive
August 2023	An. gambiae	Village 1	Barrier screen	positive
August 2023	An. gambiae	Village 1	Barrier screen	positive
August 2023	An. gambiae	Village 1	Barrier screen	positive
August 2023	An. gambiae	Village 1	Barrier screen	positive
August 2023	An. gambiae	Village 1	Barrier screen	positive
August 2023	An. gambiae	Village 1	Barrier screen	negative
August 2023	An. gambiae	Village 1	Barrier screen	negative
August 2023	An. gambiae	Village 1	Barrier screen	negative
August 2023	An. funestus	Village 1	Barrier screen	positive
August 2023	An. tenebrosus	Village 1	Barrier screen	positive
August 2023	An. tenebrosus	Village 1	Barrier screen	negative
August 2023	An. gambiae	Village 1	CDT LT	positive
August 2023	An. gambiae	Village 1	CDT LT	positive
August 2023	An. gambiae	Village 1	CDT LT	positive
August 2023	An. gambiae	Village 1	CDT LT	positive
August 2023	An. gambiae	Village 1	CDT LT	positive
August 2023	An. gambiae	Village 1	CDT LT	positive
August 2023	An. gambiae	Village 1	CDT LT	positive
August 2023	An. gambiae	Village 1	CDT LT	positive
August 2023	An. gambiae	Village 1	CDT LT	positive
August 2023	An. gambiae	Village 1	CDT LT	positive
August 2023	An. gambiae	Village 1	CDT LT	positive
August 2023	An. gambiae	Village 1	CDT LT	negative
August 2023	An. gambiae	Village 1	CDT LT	negative
August 2023	An. gambiae	Village 1	CDT LT	negative
August 2023	An. gambiae	Village 1	CDT LT	negative
August 2023	An. gambiae	Village 1	CDT LT	negative
August 2023	An. gambiae	Village 1	CDT LT	negative
August 2023	An. coustani	Village 1	CDT LT	positive
August 2023	An. coustani	Village 1	CDT LT	positive
August 2023	An. coustani	Village 1	CDT LT	positive
August 2023	An. coustani	Village 1	CDT LT	negative
August 2023	An. coustani	Village 1	CDT LT	negative
August 2023	An. coustani	Village 1	CDT LT	negative
August 2023	An. funestus	Village 1	CDT LT	positive
August 2023	An. funestus	Village 1	CDT LT	positive
August 2023	An. tenebrosus	Village 1	CDT LT	positive
August 2023	An. tenebrosus	Village 1	CDT LT	negative
August 2023	An. gambiae	Village 1	Barrier screen	positive
August 2023	An. gambiae	Village 1	Barrier screen	positive
August 2023	An. gambiae	Village 1	Barrier screen	positive
August 2023	An. gambiae	Village 1	Barrier screen	positive
August 2023	An. gambiae	Village 1	Barrier screen	positive
August 2023	An. gambiae	Village 1	Barrier screen	positive
August 2023	An. gambiae	Village 1	Barrier screen	negative
August 2023	An. gambiae	Village 1	Barrier screen	negative
August 2023	An. gambiae	Village 1	Barrier screen	negative
August 2023	An. gambiae	Village 1	Barrier screen	negative
August 2023	An. coustani	Village 1	Barrier screen	positive
August 2023	An. coustani	Village 1	Barrier screen	negative
August 2023	An. coustani	Village 1	Barrier screen	negative
August 2023	An. funestus	Village 1	Barrier screen	negative
August 2023	An. gambiae	Village 1	CDT LT	positive
August 2023	An. gambiae	Village 1	CDT LT	positive
August 2023	An. gambiae	Village 1	CDT LT	positive
August 2023	An. gambiae	Village 1	CDT LT	positive
August 2023	An. gambiae	Village 1	CDT LT	negative
August 2023	An. gambiae	Village 1	CDT LT	negative
August 2023	An. gambiae	Village 1	CDT LT	negative
August 2023	An. gambiae	Village 1	CDT LT	negative
August 2023	An. gambiae	Village 1	CDT LT	negative
August 2023	An. coustani	Village 1	CDT LT	positive
August 2023	An. coustani	Village 1	CDT LT	positive
August 2023	An. coustani	Village 1	CDT LT	negative
August 2023	An. coustani	Village 1	CDT LT	negative
August 2023	An. funestus	Village 1	CDT LT	positive
August 2023	An. funestus	Village 1	CDT LT	positive
August 2023	An. funestus	Village 1	CDT LT	positive
August 2023	An. funestus	Village 1	CDT LT	negative
August 2023	An. funestus	Village 1	CDT LT	negative
August 2023	An. funestus	Village 1	CDT LT	negative
August 2023	An. funestus	Village 1	CDT LT	negative
August 2023	An. funestus	Village 1	CDT LT	negative
August 2023	An. funestus	Village 1	CDT LT	negative
