# Supplementary material for: Exploring the importance and preference of sugar feeding behaviour of malaria vectors in sugar plantations of southern Malawi
Source: PLoS One. 2026 Mar 6;21(3):e0344351. doi: 10.1371/journal.pone.0344351 (PMC12965689; doi:10.1371/journal.pone.0344351)
Supplement: S3 Table — (CSV) [file pone.0344351.s003.csv]

ID	Treatment	Time	Number of mosq	Set up	Experiment
1	guava	5	1	1	1
2	guava	10	1	1	1
3	guava	15	2	1	1
4	guava	20	3	1	1
5	guava	25	3	1	1
6	guava	30	3	1	1
7	sugarcane	5	0	1	1
8	sugarcane	10	0	1	1
9	sugarcane	15	0	1	1
10	sugarcane	20	0	1	1
11	sugarcane	25	0	1	1
12	sugarcane	30	0	1	1
13	control	5	0	1	1
14	control	10	0	1	1
15	control	15	0	1	1
16	control	20	0	1	1
17	control	25	0	1	1
18	control	30	0	1	1
19	guava	5	1	1	2
20	guava	10	2	1	2
21	guava	15	2	1	2
22	guava	20	2	1	2
23	guava	25	4	1	2
24	guava	30	4	1	2
25	sugarcane	5	0	1	2
26	sugarcane	10	0	1	2
27	sugarcane	15	1	1	2
28	sugarcane	20	1	1	2
29	sugarcane	25	1	1	2
30	sugarcane	30	1	1	2
31	control	5	0	1	2
32	control	10	0	1	2
33	control	15	0	1	2
34	control	20	0	1	2
35	control	25	0	1	2
36	control	30	0	1	2
37	guava	5	0	1	3
38	guava	10	0	1	3
39	guava	15	1	1	3
40	guava	20	1	1	3
41	guava	25	1	1	3
42	guava	30	1	1	3
43	sugarcane	5	0	1	3
44	sugarcane	10	0	1	3
45	sugarcane	15	0	1	3
46	sugarcane	20	0	1	3
47	sugarcane	25	0	1	3
48	sugarcane	30	0	1	3
49	control	5	0	1	3
50	control	10	0	1	3
51	control	15	0	1	3
52	control	20	0	1	3
53	control	25	0	1	3
54	control	30	0	1	3
55	guava	5	0	2	1
56	guava	10	0	2	1
57	guava	15	0	2	1
58	guava	20	2	2	1
59	guava	25	2	2	1
60	guava	30	2	2	1
61	banana	5	2	2	1
62	banana	10	3	2	1
63	banana	15	3	2	1
64	banana	20	5	2	1
65	banana	25	5	2	1
66	banana	30	5	2	1
67	control	5	0	2	1
68	control	10	0	2	1
69	control	15	0	2	1
70	control	20	0	2	1
71	control	25	0	2	1
72	control	30	0	2	1
73	guava	5	3	2	2
74	guava	10	4	2	2
75	guava	15	5	2	2
76	guava	20	6	2	2
77	guava	25	6	2	2
78	guava	30	6	2	2
79	banana	5	1	2	2
80	banana	10	1	2	2
81	banana	15	1	2	2
82	banana	20	1	2	2
83	banana	25	1	2	2
84	banana	30	1	2	2
85	control	5	0	2	2
86	control	10	0	2	2
87	control	15	0	2	2
88	control	20	0	2	2
89	control	25	0	2	2
90	control	30	0	2	2
91	guava	5	2	2	3
92	guava	10	3	2	3
93	guava	15	3	2	3
94	guava	20	3	2	3
95	guava	25	3	2	3
96	guava	30	3	2	3
97	banana	5	1	2	3
98	banana	10	1	2	3
99	banana	15	1	2	3
100	banana	20	1	2	3
101	banana	25	2	2	3
102	banana	30	2	2	3
103	control	5	0	2	3
104	control	10	0	2	3
105	control	15	0	2	3
106	control	20	0	2	3
107	control	25	0	2	3
108	control	30	0	2	3
109	guava	5	0	3	1
110	guava	10	1	3	1
111	guava	15	1	3	1
112	guava	20	1	3	1
113	guava	25	1	3	1
114	guava	30	2	3	1
115	melon	5	1	3	1
116	melon	10	2	3	1
117	melon	15	3	3	1
118	melon	20	3	3	1
119	melon	25	3	3	1
120	melon	30	4	3	1
121	control	5	0	3	1
122	control	10	0	3	1
123	control	15	0	3	1
124	control	20	0	3	1
125	control	25	1	3	1
126	control	30	1	3	1
127	guava	5	1	3	2
128	guava	10	1	3	2
129	guava	15	2	3	2
130	guava	20	2	3	2
131	guava	25	3	3	2
132	guava	30	3	3	2
133	melon	5	0	3	2
134	melon	10	0	3	2
135	melon	15	0	3	2
136	melon	20	0	3	2
137	melon	25	0	3	2
138	melon	30	1	3	2
139	control	5	0	3	2
140	control	10	0	3	2
141	control	15	0	3	2
142	control	20	1	3	2
143	control	25	1	3	2
144	control	30	1	3	2
145	guava	5	0	3	3
146	guava	10	1	3	3
147	guava	15	2	3	3
148	guava	20	2	3	3
149	guava	25	2	3	3
150	guava	30	3	3	3
151	melon	5	0	3	3
152	melon	10	0	3	3
153	melon	15	1	3	3
154	melon	20	1	3	3
155	melon	25	2	3	3
156	melon	30	2	3	3
157	control	5	0	3	3
158	control	10	0	3	3
159	control	15	0	3	3
160	control	20	0	3	3
161	control	25	0	3	3
162	control	30	1	3	3
163	sugarcane	5	0	4	1
164	sugarcane	10	1	4	1
165	sugarcane	15	1	4	1
166	sugarcane	20	0	4	1
167	sugarcane	25	2	4	1
168	sugarcane	30	1	4	1
169	melon	5	1	4	1
170	melon	10	1	4	1
171	melon	15	0	4	1
172	melon	20	3	4	1
173	melon	25	2	4	1
174	melon	30	2	4	1
175	control	5	0	4	1
176	control	10	0	4	1
177	control	15	1	4	1
178	control	20	1	4	1
179	control	25	0	4	1
180	control	30	0	4	1
181	sugarcane	5	3	4	2
182	sugarcane	10	3	4	2
183	sugarcane	15	3	4	2
184	sugarcane	20	3	4	2
185	sugarcane	25	2	4	2
186	sugarcane	30	2	4	2
187	melon	5	1	4	2
188	melon	10	2	4	2
189	melon	15	2	4	2
190	melon	20	2	4	2
191	melon	25	4	4	2
192	melon	30	4	4	2
193	control	5	0	4	2
194	control	10	0	4	2
195	control	15	0	4	2
196	control	20	0	4	2
197	control	25	0	4	2
198	control	30	0	4	2
199	sugarcane	5	3	4	3
200	sugarcane	10	3	4	3
201	sugarcane	15	4	4	3
202	sugarcane	20	4	4	3
203	sugarcane	25	4	4	3
204	sugarcane	30	4	4	3
205	melon	5	2	4	3
206	melon	10	1	4	3
207	melon	15	1	4	3
208	melon	20	1	4	3
209	melon	25	1	4	3
210	melon	30	1	4	3
211	control	5	1	4	3
212	control	10	1	4	3
213	control	15	1	4	3
214	control	20	0	4	3
215	control	25	0	4	3
216	control	30	0	4	3
217	guava	5	0	5	1
218	guava	10	1	5	1
219	guava	15	4	5	1
220	guava	20	4	5	1
221	guava	25	6	5	1
222	guava	30	7	5	1
223	amarura	5	1	5	1
224	amarura	10	1	5	1
225	amarura	15	1	5	1
226	amarura	20	1	5	1
227	amarura	25	1	5	1
228	amarura	30	1	5	1
229	control	5	1	5	1
230	control	10	1	5	1
231	control	15	1	5	1
232	control	20	0	5	1
233	control	25	0	5	1
234	control	30	0	5	1
235	guava	5	1	5	2
236	guava	10	1	5	2
237	guava	15	1	5	2
238	guava	20	2	5	2
239	guava	25	2	5	2
240	guava	30	4	5	2
241	amarura	5	2	5	2
242	amarura	10	2	5	2
243	amarura	15	3	5	2
244	amarura	20	4	5	2
245	amarura	25	2	5	2
246	amarura	30	5	5	2
247	control	5	0	5	2
248	control	10	0	5	2
249	control	15	1	5	2
250	control	20	1	5	2
251	control	25	0	5	2
252	control	30	0	5	2
253	guava	5	0	5	3
254	guava	10	0	5	3
255	guava	15	1	5	3
256	guava	20	1	5	3
257	guava	25	2	5	3
258	guava	30	2	5	3
259	amarura	5	1	5	3
260	amarura	10	1	5	3
261	amarura	15	1	5	3
262	amarura	20	2	5	3
263	amarura	25	2	5	3
264	amarura	30	2	5	3
265	control	5	0	5	3
266	control	10	0	5	3
267	control	15	0	5	3
268	control	20	0	5	3
269	control	25	1	5	3
270	control	30	0	5	3
271	banana	5	1	6	1
272	banana	10	1	6	1
273	banana	15	1	6	1
274	banana	20	1	6	1
275	banana	25	1	6	1
276	banana	30	1	6	1
277	mango	5	1	6	1
278	mango	10	1	6	1
279	mango	15	1	6	1
280	mango	20	1	6	1
281	mango	25	1	6	1
282	mango	30	1	6	1
283	control	5	0	6	1
284	control	10	0	6	1
285	control	15	0	6	1
286	control	20	0	6	1
287	control	25	0	6	1
288	control	30	0	6	1
289	banana	5	0	6	2
290	banana	10	0	6	2
291	banana	15	0	6	2
292	banana	20	0	6	2
293	banana	25	0	6	2
294	banana	30	0	6	2
295	mango	5	0	6	2
296	mango	10	0	6	2
297	mango	15	2	6	2
298	mango	20	2	6	2
299	mango	25	2	6	2
300	mango	30	4	6	2
301	control	5	0	6	3
302	control	10	0	6	3
303	control	15	0	6	3
304	control	20	0	6	3
305	control	25	0	6	3
306	control	30	0	6	3
307	banana	5	3	6	3
308	banana	10	3	6	3
309	banana	15	4	6	3
310	banana	20	4	6	3
311	banana	25	4	6	3
312	banana	30	4	6	3
313	mango	5	1	6	3
314	mango	10	1	6	3
315	mango	15	1	6	3
316	mango	20	1	6	3
317	mango	25	2	6	3
318	mango	30	2	6	3
319	melon	5	1	7	1
320	melon	10	1	7	1
321	melon	15	1	7	1
322	melon	20	1	7	1
323	melon	25	2	7	1
324	melon	30	2	7	1
325	banana	5	3	7	1
326	banana	10	4	7	1
327	banana	15	4	7	1
328	banana	20	6	7	1
329	banana	25	6	7	1
330	banana	30	6	7	1
331	banana	5	1	7	1
332	control	10	1	7	1
333	control	15	0	7	1
334	control	20	0	7	1
335	control	25	0	7	1
336	control	30	0	7	1
337	melon	5	0	7	2
338	melon	10	0	7	2
339	melon	15	0	7	2
340	melon	20	0	7	2
341	melon	25	0	7	2
342	melon	30	0	7	2
343	banana	5	3	7	2
344	banana	10	3	7	2
345	banana	15	2	7	2
346	banana	20	4	7	2
347	banana	25	4	7	2
348	banana	30	4	7	2
349	banana	5	0	7	2
350	control	10	0	7	2
351	control	15	0	7	2
352	control	20	0	7	2
353	control	25	0	7	2
354	control	30	0	7	2
355	melon	5	2	7	3
356	melon	10	2	7	3
357	melon	15	2	7	3
358	melon	20	2	7	3
359	melon	25	2	7	3
360	melon	30	2	7	3
361	banana	5	0	7	3
362	banana	10	0	7	3
363	banana	15	0	7	3
364	banana	20	1	7	3
365	banana	25	1	7	3
366	banana	30	1	7	3
367	banana	5	0	7	3
368	control	10	0	7	3
369	control	15	0	7	3
370	control	20	0	7	3
371	control	25	0	7	3
372	control	30	0	8	3
373	sugarcane	5	0	8	1
374	sugarcane	10	0	8	1
375	sugarcane	15	1	8	1
376	sugarcane	20	1	8	1
377	sugarcane	25	1	8	1
378	sugarcane	30	1	8	1
379	banana	5	0	8	1
380	banana	10	0	8	1
381	banana	15	1	8	1
382	banana	20	2	8	1
383	banana	25	2	8	1
384	banana	30	2	8	1
385	control	5	1	8	1
386	control	10	1	8	1
387	control	15	1	8	1
388	control	20	1	8	1
389	control	25	1	8	1
390	control	30	1	8	1
391	sugarcane	5	0	8	2
392	sugarcane	10	0	8	2
393	sugarcane	15	0	8	2
394	sugarcane	20	0	8	2
395	sugarcane	25	0	8	2
396	sugarcane	30	0	8	2
397	banana	5	1	8	2
398	banana	10	1	8	2
399	banana	15	1	8	2
400	banana	20	1	8	2
401	banana	25	1	8	2
402	banana	30	1	8	2
403	control	5	0	8	2
404	control	10	0	8	2
405	control	15	0	8	2
406	control	20	0	8	2
407	control	25	0	8	2
408	control	30	0	8	2
409	sugarcane	5	1	8	3
410	sugarcane	10	1	8	3
411	sugarcane	15	1	8	3
412	sugarcane	20	1	8	3
413	sugarcane	25	1	8	3
414	sugarcane	30	1	8	3
415	banana	5	0	8	3
416	banana	10	0	8	3
417	banana	15	0	8	3
418	banana	20	1	8	3
419	banana	25	1	8	3
420	banana	30	2	8	3
421	control	5	0	8	3
422	control	10	0	8	3
423	control	15	0	8	3
424	control	20	0	8	3
425	control	25	0	8	3
426	control	30	0	8	3
427	melon	5	1	9	1
428	melon	10	1	9	1
429	melon	15	1	9	1
430	melon	20	2	9	1
431	melon	25	2	9	1
432	melon	30	2	9	1
433	mango	5	2	9	1
434	mango	10	3	9	1
435	mango	15	3	9	1
436	mango	20	3	9	1
437	mango	25	3	9	1
438	mango	30	3	9	1
439	control	5	0	9	1
440	control	10	0	9	1
441	control	15	0	9	1
442	control	20	1	9	1
443	control	25	1	9	1
444	control	30	0	9	1
445	melon	5	1	9	2
446	melon	10	2	9	2
447	melon	15	2	9	2
448	melon	20	2	9	2
449	melon	25	2	9	2
450	melon	30	2	9	2
451	mango	5	3	9	2
452	mango	10	3	9	2
453	mango	15	3	9	2
454	mango	20	3	9	2
455	mango	25	4	9	2
456	mango	30	4	9	2
457	control	5	0	9	2
458	control	10	0	9	2
459	control	15	0	9	2
460	control	20	0	9	2
461	control	25	0	9	2
462	control	30	0	9	2
463	melon	5	3	9	3
464	melon	10	3	9	3
465	melon	15	3	9	3
466	melon	20	3	9	3
467	melon	25	3	9	3
468	melon	30	3	9	3
469	mango	5	1	9	3
470	mango	10	1	9	3
471	mango	15	1	9	3
472	mango	20	1	9	3
473	mango	25	1	9	3
474	mango	30	1	9	3
475	control	5	0	9	3
476	control	10	0	9	3
477	control	15	0	9	3
478	control	20	0	9	3
479	control	25	0	9	3
480	control	30	0	9	3
481	sugarcane	5	1	10	1
482	sugarcane	10	1	10	1
483	sugarcane	15	1	10	1
484	sugarcane	20	2	10	1
485	sugarcane	25	2	10	1
486	sugarcane	30	2	10	1
487	mango	5	0	10	1
488	mango	10	0	10	1
489	mango	15	1	10	1
490	mango	20	1	10	1
491	mango	25	1	10	1
492	mango	30	1	10	1
493	control	5	0	10	1
494	control	10	0	10	1
495	control	15	0	10	1
496	control	20	0	10	1
497	control	25	0	10	1
498	control	30	0	10	1
499	sugarcane	5	1	10	2
500	sugarcane	10	1	10	2
501	sugarcane	15	1	10	2
502	sugarcane	20	1	10	2
503	sugarcane	25	1	10	2
504	sugarcane	30	1	10	2
505	mango	5	1	10	2
506	mango	10	1	10	2
507	mango	15	1	10	2
508	mango	20	1	10	2
509	mango	25	1	10	2
510	mango	30	1	10	2
511	control	5	0	10	2
512	control	10	0	10	2
513	control	15	0	10	2
514	control	20	1	10	2
515	control	25	1	10	2
516	control	30	1	10	2
517	sugarcane	5	0	10	3
518	sugarcane	10	1	10	3
519	sugarcane	15	1	10	3
520	sugarcane	20	1	10	3
521	sugarcane	25	1	10	3
522	sugarcane	30	1	10	3
523	mango	5	1	10	3
524	mango	10	1	10	3
525	mango	15	1	10	3
526	mango	20	1	10	3
527	mango	25	1	10	3
528	mango	30	1	10	3
529	control	5	0	10	3
530	control	10	0	10	3
531	control	15	0	10	3
532	control	20	0	10	3
533	control	25	0	10	3
534	control	30	0	10	3
535	mango	5	0	11	1
536	mango	10	0	11	1
537	mango	15	0	11	1
538	mango	20	2	11	1
539	mango	25	2	11	1
540	mango	30	2	11	1
541	amarura	5	1	11	1
542	amarura	10	1	11	1
543	amarura	15	1	11	1
544	amarura	20	1	11	1
545	amarura	25	1	11	1
546	amarura	30	1	11	1
547	control	5	0	11	1
548	control	10	0	11	1
549	control	15	0	11	1
550	control	20	0	11	1
551	control	25	0	11	1
552	control	30	0	11	1
553	mango	5	0	11	2
554	mango	10	0	11	2
555	mango	15	3	11	2
556	mango	20	4	11	2
557	mango	25	3	11	2
558	mango	30	3	11	2
559	amarura	5	0	11	2
560	amarura	10	1	11	2
561	amarura	15	1	11	2
562	amarura	20	2	11	2
563	amarura	25	2	11	2
564	amarura	30	2	11	2
565	control	5	0	11	2
566	control	10	0	11	2
567	control	15	0	11	2
568	control	20	0	11	2
569	control	25	0	11	2
570	control	30	0	11	2
571	mango	5	1	11	3
572	mango	10	2	11	3
573	mango	15	2	11	3
574	mango	20	2	11	3
575	mango	25	3	11	3
576	mango	30	3	11	3
577	amarura	5	0	11	3
578	amarura	10	0	11	3
579	amarura	15	1	11	3
580	amarura	20	1	11	3
581	amarura	25	1	11	3
582	amarura	30	1	11	3
583	control	5	0	11	3
584	control	10	0	11	3
585	control	15	0	11	3
586	control	20	0	11	3
587	control	25	0	11	3
588	control	30	0	11	3
